# Supplementary material for: Chemical differences in cover crop residue quality are maintained through litter decay
Source: PLoS One. 2023 Jul 27;18(7):e0289352. doi: 10.1371/journal.pone.0289352 (PMC10374002; doi:10.1371/journal.pone.0289352)
Supplement: S1 Raw data — (XLSX) [file pone.0289352.s001.xlsx]

## Sheet: Raw_data
bag_id	year	rep	target_vetch_prop	actual_vetch_prop	ppl_appl	ppl_bag	DAI	t	DDD	final_ash_free_residue_wt_g	prop_mass_rem	final_pct_c	final_pct_n	final_c_n_ratio	norm_pct_carbohydrate	norm_pct_holocellulose	norm_pct_lignin	rel_carbohydrate	rel_holocellulose	rel_lignin
55	2012	1	0	0	Broadcast	Yes	0	1	15.0398	88.1048	1	45.8554	1.4986	30.5988	36.3544	55.4657	8.17991	1	1	1
175	2012	2	0	0	Broadcast	Yes	0	1	15.0398	97.7042	1	46.6972	1.19637	39.0323	37.2604	54.4823	8.25737	1	1	1
295	2012	3	0	0	Broadcast	Yes	0	1	15.0398	99.292	1	45.0531	1.48844	30.2687	38.3791	53.6427	7.97823	1	1	1
59	2012	1	0	0	Broadcast	Yes	12	2	312.91	82.1938	0.93291	45.751	1.36877	33.4249	33.2208	59.0532	7.72605	0.913804	1.06468	0.944516
177	2012	2	0	0	Broadcast	Yes	12	2	312.91	85.0976	0.870972	46.4065	1.14634	40.4825
298	2012	3	0	0	Broadcast	Yes	12	2	312.91	88.8777	0.895115	45.8589	1.13575	40.3777	29.8518	61.6655	8.48265	0.777815	1.14956	1.06322
58	2012	1	0	0	Broadcast	Yes	26	3	639.275	76.6256	0.869711	45.2692	1.29603	34.9291	31.6339	58.9914	9.37471	0.870155	1.06356	1.14607
180	2012	2	0	0	Broadcast	Yes	26	3	639.275	88.9749	0.910656	46.3529	1.07689	43.0435	25.4665	65.4758	9.05767	0.683474	1.20178	1.09692
300	2012	3	0	0	Broadcast	Yes	26	3	639.275	85.5074	0.861171	47.7999	1.12907	42.3358	28.4879	61.7251	9.78694	0.742278	1.15067	1.22671
60	2012	1	0	0	Broadcast	Yes	49	4	1260.68	76.9294	0.873159	46.071	1.07949	42.6786	28.2227	62.0044	9.77292	0.776322	1.11789	1.19475
178	2012	2	0	0	Broadcast	Yes	49	4	1260.68	76.5186	0.783166	47.3968	1.28359	36.9252	30.1553	58.9712	10.8735	0.809312	1.08239	1.31682
299	2012	3	0	0	Broadcast	Yes	49	4	1260.68	77.6629	0.782167	45.8869	1.1376	40.3368	27.3296	63.2538	9.41657	0.712096	1.17917	1.18028
57	2012	1	0	0	Broadcast	Yes	73	5	1898.98	60.1187	0.682354	46.4703	1.26383	36.7694	25.9003	63.1634	10.9363	0.712441	1.13878	1.33697
179	2012	2	0	0	Broadcast	Yes	73	5	1898.98	67.3015	0.68883	46.9907	0.994459	47.2525	22.1619	66.2067	11.6314	0.594784	1.2152	1.40861
297	2012	3	0	0	Broadcast	Yes	73	5	1898.98	58.8701	0.592899	49.2759	0.900076	54.7463	21.2886	66.1299	12.5815	0.554693	1.23278	1.57698
56	2012	1	0	0	Broadcast	Yes	115	6	2976.49	46.0858	0.52308	47.0519	1.77324	26.5345	26.2699	63.1146	10.6155	0.722605	1.1379	1.29775
176	2012	2	0	0	Broadcast	Yes	115	6	2976.49	50.3591	0.515424	48.5195	1.345	36.0739	19.7016	68.4612	11.8372	0.528755	1.25658	1.43353
296	2012	3	0	0	Broadcast	Yes	115	6	2976.49	49.6346	0.499885	47.1604	1.51277	31.1749
50	2012	1	0.25	0.2	Broadcast	Yes	0	1	16.254	87.2865	1	45.092	2.47859	18.1926	44.5827	48.3991	7.01822	1	1	1
170	2012	2	0.25	0.2	Broadcast	Yes	0	1	16.254	91.7691	1	45.1574	2.27735	19.829	41.6921	51.0198	7.28806	1	1	1
290	2012	3	0.25	0.2	Broadcast	Yes	0	1	16.254	94.2381	1	46.733	2.12618	21.9798	44.1318	48.374	7.4942	1	1	1
49	2012	1	0.25	0.2	Broadcast	Yes	12	2	305.379	62.6478	0.717727	47.7445	1.61942	29.4824
169	2012	2	0.25	0.2	Broadcast	Yes	12	2	305.379	77.2874	0.842194	46.4455	1.28524	36.1375
292	2012	3	0.25	0.2	Broadcast	Yes	12	2	305.379	77.9569	0.827234	46.3355	1.97645	23.4438
52	2012	1	0.25	0.2	Broadcast	Yes	26	3	623.315	69.9082	0.800905	47.3879	1.50372	31.5137	32.4703	57.7625	9.76719	0.728317	1.19346	1.39169
171	2012	2	0.25	0.2	Broadcast	Yes	26	3	623.315	70.2698	0.765724	46.8778	1.27129	36.8742	31.1793	58.6774	10.1432	0.747847	1.15009	1.39176
294	2012	3	0.25	0.2	Broadcast	Yes	26	3	623.315	79.0538	0.838873	47.1695	1.76233	26.7654
54	2012	1	0.25	0.2	Broadcast	Yes	49	4	1248.25	62.7166	0.718515	47.1605	1.6127	29.2431	28.1017	61.318	10.5804	0.630327	1.26692	1.50756
174	2012	2	0.25	0.2	Broadcast	Yes	49	4	1248.25	67.834	0.739181	46.7896	1.49422	31.3136	29.4549	60.6	9.94501	0.706487	1.18777	1.36456
291	2012	3	0.25	0.2	Broadcast	Yes	49	4	1248.25	67.7112	0.718512	46.3098	1.73135	26.7478	31.905	57.9299	10.1651	0.722948	1.19754	1.3564
51	2012	1	0.25	0.2	Broadcast	Yes	73	5	1910.87	48.0462	0.550443	47.0494	2.05722	22.8704	25.9815	63.0799	10.9386	0.582771	1.30333	1.5586
172	2012	2	0.25	0.2	Broadcast	Yes	73	5	1910.87	38.442	0.418899	54.9232	2.89922	18.9441	22.9564	65.5467	11.4968	0.550618	1.28473	1.57749
293	2012	3	0.25	0.2	Broadcast	Yes	73	5	1910.87	54.7967	0.581471	47.4649	1.40379	33.812
53	2012	1	0.25	0.2	Broadcast	Yes	115	6	3006.82	43.3784	0.496965	47.4384	1.79786	26.3861
173	2012	2	0.25	0.2	Broadcast	Yes	115	6	3006.82	45.395	0.494665	47.4759	1.86726	25.4254	20.6402	67.8243	11.5354	0.495063	1.32937	1.58278
289	2012	3	0.25	0.2	Broadcast	Yes	115	6	3006.82	39.7916	0.422245	46.2816	2.12331	21.7969	20.5774	65.7218	13.7008	0.466271	1.35862	1.82819
45	2012	1	0.5	0.42	Broadcast	Yes	0	1	16.254	81.0196	1	46.3714	2.92001	15.8805	46.3607	47.8294	5.80994	1	1	1
165	2012	2	0.5	0.42	Broadcast	Yes	0	1	16.254	88.4085	1	47.0218	2.39163	19.661	45.5202	48.72	5.75989	1	1	1
285	2012	3	0.5	0.42	Broadcast	Yes	0	1	16.254	95.7376	1	46.0588	2.34872	19.6102	44.5462	48.3409	7.11292	1	1	1
48	2012	1	0.5	0.42	Broadcast	Yes	12	2	305.379	67.0747	0.827881	46.2566	2.1572	21.4428	32.8737	60.7331	6.39322	0.709087	1.26978	1.10039
164	2012	2	0.5	0.42	Broadcast	Yes	12	2	305.379	67.116	0.682073	47.3606	1.86446	25.4018	38.7282	54.4203	6.85157	0.850791	1.117	1.18953
288	2012	3	0.5	0.42	Broadcast	Yes	12	2	305.379	69.6439	0.727446	52.6073	2.30984	22.7753
47	2012	1	0.5	0.42	Broadcast	Yes	26	3	623.315	65.0871	0.80335	46.6441	2.14414	21.7542
168	2012	2	0.5	0.42	Broadcast	Yes	26	3	623.315	64.2272	0.652715	48.2182	2.0698	23.296	34.688	58.4382	6.87373	0.762037	1.19947	1.19338
286	2012	3	0.5	0.42	Broadcast	Yes	26	3	623.315	76.1138	0.795025	46.6515	1.76144	26.4848	28.9304	60.3546	10.715	0.649446	1.24852	1.50641
46	2012	1	0.5	0.42	Broadcast	Yes	49	4	1248.25	48.2745	0.595837	47.7264	1.93911	24.6126	29.5554	62.0297	8.41494	0.63751	1.29689	1.44837
166	2012	2	0.5	0.42	Broadcast	Yes	49	4	1248.25	51.4607	0.522975	47.1078	2.19497	21.4617	31.6441	60.3955	7.96033	0.695168	1.23965	1.38203
284	2012	3	0.5	0.42	Broadcast	Yes	49	4	1248.25	54.9678	0.574151	43.5706	2.79948	15.5638	37.8304	53.7792	8.39046	0.849239	1.1125	1.17961
44	2012	1	0.5	0.42	Broadcast	Yes	73	5	1910.87	36.1722	0.446463	47.8965	2.55919	18.7154	30.3531	59.0782	10.5687	0.654716	1.23519	1.81908
167	2012	2	0.5	0.42	Broadcast	Yes	73	5	1910.87	38.0803	0.386994	48.3116	2.51974	19.1733	29.6117	60.1991	10.1892	0.650518	1.23562	1.76899
287	2012	3	0.5	0.42	Broadcast	Yes	73	5	1910.87	41.2492	0.430857	47.3846	2.95968	16.01	29.8953	57.0616	13.0431	0.671108	1.1804	1.83372
43	2012	1	0.5	0.42	Broadcast	Yes	115	6	3006.82	25.3522	0.312915	46.1165	2.70027	17.0785
163	2012	2	0.5	0.42	Broadcast	Yes	115	6	3006.82	29.6713	0.301537	45.3396	2.83032	16.0193	29.8532	57.0668	13.08	0.655824	1.17132	2.27089
283	2012	3	0.5	0.42	Broadcast	Yes	115	6	3006.82	27.692	0.289249	48.2609	3.01455	16.0093
40	2012	1	0.75	0.67	Broadcast	Yes	0	1	16.254	72.7177	1	50.9933	3.96873	12.8488	51.581	42.501	5.91798	1	1	1
160	2012	2	0.75	0.67	Broadcast	Yes	0	1	16.254	80.4623	1	45.9093	3.48179	13.1856	48.3544	45.0719	6.57372	1	1	1
280	2012	3	0.75	0.67	Broadcast	Yes	0	1	16.254	87.6342	1	46.8052	3.80132	12.3129	51.2755	41.4705	7.25408	1	1	1
37	2012	1	0.75	0.67	Broadcast	Yes	12	2	305.379	57.7852	0.794651	46.7706	2.59115	18.0501	31.7267	61.5606	6.71266	0.615085	1.44845	1.13428
157	2012	2	0.75	0.67	Broadcast	Yes	12	2	305.379	56.006	0.696053	46.87	2.68795	17.4371	41.1985	51.2785	7.52303	0.852011	1.13771	1.14441
277	2012	3	0.75	0.67	Broadcast	Yes	12	2	305.379	61.0592	0.696751	47.0739	2.9412	16.005	37.5533	54.8541	7.59254	0.732384	1.32273	1.04666
42	2012	1	0.75	0.67	Broadcast	Yes	26	3	623.315	60.8457	0.836739	46.681	2.3493	19.8702	33.2344	59.0766	7.68895	0.644315	1.39	1.29925
159	2012	2	0.75	0.67	Broadcast	Yes	26	3	623.315	51.9255	0.64534	45.9817	3.07838	14.937	40.2496	52.4546	7.2958	0.832388	1.1638	1.10984
279	2012	3	0.75	0.67	Broadcast	Yes	26	3	623.315	57.5816	0.657067	47.3839	2.75594	17.1933	33.7643	56.1034	10.1323	0.658489	1.35285	1.39677
39	2012	1	0.75	0.67	Broadcast	Yes	49	4	1248.25	42.7389	0.587737	48.4171	3.19525	15.1529	39.1472	52.3563	8.49649	0.758946	1.23188	1.43571
162	2012	2	0.75	0.67	Broadcast	Yes	49	4	1248.25	30.1322	0.374489	65.2497	3.94171	16.5536	37.3534	53.9166	8.73005	0.772491	1.19624	1.32802
278	2012	3	0.75	0.67	Broadcast	Yes	49	4	1248.25	59.4866	0.678805	45.0513	2.58592	17.4218	35.9741	54.2635	9.76238	0.701585	1.30849	1.34578
38	2012	1	0.75	0.67	Broadcast	Yes	73	5	1910.87	31.1988	0.429041	48.2462	3.09124	15.6074	33.0691	57.1363	9.79459	0.64111	1.34435	1.65506
158	2012	2	0.75	0.67	Broadcast	Yes	73	5	1910.87	29.1772	0.362619	47.3679	3.15781	15.0003	34.9198	55.4554	9.62482	0.722164	1.23038	1.46414
281	2012	3	0.75	0.67	Broadcast	Yes	73	5	1910.87	36.8472	0.420467	46.9277	2.86098	16.4027	33.4919	55.0617	11.4463	0.653176	1.32773	1.57792
41	2012	1	0.75	0.67	Broadcast	Yes	115	6	3006.82	22.7235	0.31249	52.2965	3.8026	13.7528
161	2012	2	0.75	0.67	Broadcast	Yes	115	6	3006.82	24.9444	0.310013	48.6968	3.25732	14.95	31.4757	57.2303	11.294	0.650938	1.26976	1.71805
282	2012	3	0.75	0.67	Broadcast	Yes	115	6	3006.82	23.7508	0.271022	49.1682	3.49073	14.0854
35	2012	1	1	1	Broadcast	Yes	0	1	16.3386	73.7714	1	45.9646	4.79854	9.57886	55.321	38.1638	6.51524	1	1	1
155	2012	2	1	1	Broadcast	Yes	0	1	16.3386	70.0076	1	47.616	4.73945	10.0467	56.4205	37.1719	6.40762	1	1	1
275	2012	3	1	1	Broadcast	Yes	0	1	16.3386	77.9922	1	46.8577	4.69104	9.98879	57.52	36.18	6.3	1	1	1
34	2012	1	1	1	Broadcast	Yes	12	2	320.983	57.867	0.78441	46.9596	3.64161	12.8953	39.2068	53.3645	7.42875	0.708715	1.3983	1.14021
156	2012	2	1	1	Broadcast	Yes	12	2	320.983	47.5983	0.679902	45.899	3.93018	11.6786	43.8779	48.8874	7.23475	0.777694	1.31517	1.12909
273	2012	3	1	1	Broadcast	Yes	12	2	320.983	58.574	0.751024	47.9164	3.74512	12.7944	44.8449	47.8682	7.2869	0.77964	1.32306	1.15665
36	2012	1	1	1	Broadcast	Yes	26	3	665.106	44.2707	0.600107	48.522	3.9491	12.2868	39.7084	51.8958	8.39586	0.717781	1.35982	1.28865
152	2012	2	1	1	Broadcast	Yes	26	3	665.106	40.8213	0.583098	46.5874	3.71495	12.5405	40.2509	52.0422	7.70684	0.71341	1.40004	1.20276
276	2012	3	1	1	Broadcast	Yes	26	3	665.106	48.3997	0.620571	47.0984	4.06	11.6006	41.9981	50.2947	7.70714	0.730148	1.39013	1.22335
32	2012	1	1	1	Broadcast	Yes	49	4	1308.94	27.4883	0.372615	63.1164	4.71166	13.3958	36.0216	54.9271	9.05124	0.651139	1.43925	1.38924
154	2012	2	1	1	Broadcast	Yes	49	4	1308.94	29.0883	0.415502	46.207	4.0702	11.3525	37.6756	53.5156	8.80878	0.667765	1.43968	1.37473
272	2012	3	1	1	Broadcast	Yes	49	4	1308.94	27.0067	0.346274	47.6049	3.82849	12.4344	38.5805	52.9415	8.47799	0.670732	1.46328	1.34571
33	2012	1	1	1	Broadcast	Yes	73	5	1978.65	20.8187	0.282206	49.2717	4.31848	11.4095	33.1871	57.3146	9.49828	0.599901	1.50181	1.45785
153	2012	2	1	1	Broadcast	Yes	73	5	1978.65	20.3508	0.290695	48.1246	4.24572	11.3348	33.5961	56.8883	9.51564	0.595459	1.53041	1.48505
274	2012	3	1	1	Broadcast	Yes	73	5	1978.65	24.9987	0.320528	50.1229	4.56706	10.9749	33.8771	56.3132	9.80971	0.588962	1.55647	1.5571
31	2012	1	1	1	Broadcast	Yes	115	6	3081.11	19.8571	0.269171	48.9017	4.18715	11.679
151	2012	2	1	1	Broadcast	Yes	115	6	3081.11	17.7154	0.25305	48.4838	4.15562	11.6671	29.9291	58.8879	11.1829	0.530466	1.58421	1.74525
271	2012	3	1	1	Broadcast	Yes	115	6	3081.11	21.4285	0.274752	46.3675	4.05961	11.4217
25	2012	1	0	0	No	No	0	1	15.9769	69.3414	1	46.108	0.516412	89.2852	33.1981	58.0374	8.76457	1	1	1
145	2012	2	0	0	No	No	0	1	15.9769	76.9324	1	46.3192	0.577049	80.2691	36.011	55.0444	8.94456	1	1	1
265	2012	3	0	0	No	No	0	1	15.9769	78.9183	1	46.028	0.561292	82.0037	31.1512	60.3497	8.49906	1	1	1
29	2012	1	0	0	No	No	12	2	314.03	67.6708	0.975907	46.4008	0.492034	94.3042	24.2491	67.7873	7.96364	0.730437	1.16799	0.908617
150	2012	2	0	0	No	No	12	2	314.03	68.0873	0.885027	46.3028	0.506575	91.4036	24.1107	66.0128	9.87642	0.669537	1.19927	1.10418
270	2012	3	0	0	No	No	12	2	314.03	72.764	0.922017	46.2887	0.706077	65.5576
30	2012	1	0	0	No	No	26	3	639.532	62.4458	0.900555	46.0797	0.530759	86.8186	25.2998	65.7358	8.96439	0.762086	1.13265	1.0228
149	2012	2	0	0	No	No	26	3	639.532	65.5844	0.852494	46.9971	0.550827	85.321	26.3637	62.8008	10.8355	0.846315	1.04061	1.27491
267	2012	3	0	0	No	No	26	3	639.532	76.3385	0.967311	46.459	0.435399	106.705
27	2012	1	0	0	No	No	49	4	1260.75	60.5732	0.873551	45.941	0.530806	86.5495	23.8023	65.4228	10.7748	0.71698	1.12725	1.22936
148	2012	2	0	0	No	No	49	4	1260.75	63.3294	0.823182	46.0139	0.691292	66.5621	31.3151	56.9196	11.7653	0.869598	1.03407	1.31536
268	2012	3	0	0	No	No	49	4	1260.75	68.0178	0.861877	46.4325	0.547371	84.8281
28	2012	1	0	0	No	No	73	5	1910.13	50.7549	0.731956	46.7344	0.644214	72.5449	19.0553	69.3278	11.6169	0.573987	1.19454	1.32544
147	2012	2	0	0	No	No	73	5	1910.13	56.2003	0.730516	46.6753	0.840439	55.5368	25.9094	62.7358	11.3548	0.719485	1.13973	1.26946
269	2012	3	0	0	No	No	73	5	1910.13	60.0886	0.761403	46.587	0.640479	72.7377
26	2012	1	0	0	No	No	115	6	2989.38	44.6601	0.644061	46.0583	0.704219	65.4034	16.6612	70.7526	12.5862	0.501873	1.21909	1.43603
146	2012	2	0	0	No	No	115	6	2989.38	47.0513	0.611592	47.2632	0.747882	63.196	20.765	67.4062	11.8288	0.576628	1.22458	1.32245
266	2012	3	0	0	No	No	115	6	2989.38	52.6139	0.666689	46.7277	0.559609	83.5007	16.205	71.3916	12.4035	0.520204	1.18296	1.45939
20	2012	1	0.25	0.2	No	No	0	1	14.7737	70.0741	1	45.6576	0.998211	45.7394	38.4485	53.2574	8.29403	1	1	1
140	2012	2	0.25	0.2	No	No	0	1	14.7737	70.9218	1	46.565	1.23392	37.7375	40.2672	51.7272	8.00561	1	1	1
260	2012	3	0.25	0.2	No	No	0	1	14.7737	76.5139	1	46.3457	1.13132	40.9659	36.6299	54.7877	8.58245	1	1	1
22	2012	1	0.25	0.2	No	No	12	2	310.365	61.9206	0.883646	46.4299	0.937302	49.5357	23.2463	67.4271	9.32658	0.604609	1.26606	1.12449
139	2012	2	0.25	0.2	No	No	12	2	310.365	62.3828	0.8796	46.4542	0.994607	46.7061
259	2012	3	0.25	0.2	No	No	12	2	310.365	67.4879	0.882035	46.2019	1.23636	37.3694
23	2012	1	0.25	0.2	No	No	26	3	636.803	63.179	0.901603	46.3988	0.944223	49.1396	26.8721	63.526	9.60192	0.698911	1.19281	1.15769
141	2012	2	0.25	0.2	No	No	26	3	636.803	63.884	0.900766	46.0087	1.05407	43.6484	34.0403	55.6045	10.3552	0.84536	1.07496	1.29349
261	2012	3	0.25	0.2	No	No	26	3	636.803	70.0766	0.915868	46.8525	0.92314	50.7534	28.8848	59.9498	11.1654	0.788558	1.09422	1.30095
21	2012	1	0.25	0.2	No	No	49	4	1255.01	54.4456	0.776972	46.1405	0.939934	49.0891	28.2114	58.7332	13.0554	0.733745	1.10282	1.57407
144	2012	2	0.25	0.2	No	No	49	4	1255.01	50.5548	0.712824	46.6494	0.969746	48.1048	25.0674	63.3366	11.5961	0.622526	1.22443	1.44849
263	2012	3	0.25	0.2	No	No	49	4	1255.01	58.0842	0.759133	46.4997	1.09495	42.4672	27.485	60.8229	11.6921	0.750344	1.11016	1.36232
24	2012	1	0.25	0.2	No	No	73	5	1898.09	32.7237	0.466987	49.446	1.77001	27.9355	21.6913	65.4892	12.8194	0.564166	1.22967	1.54562
143	2012	2	0.25	0.2	No	No	73	5	1898.09	40.8019	0.575308	47.8779	1.39249	34.3831	20.9339	66.5317	12.5344	0.519874	1.2862	1.56571
262	2012	3	0.25	0.2	No	No	73	5	1898.09	48.6692	0.636083	47.0938	1.03725	45.4026	21.8054	65.4094	12.7852	0.595289	1.19387	1.48969
19	2012	1	0.25	0.2	No	No	115	6	2978.53	38.4921	0.549306	46.3399	1.05094	44.0938	10.4059	74.9737	14.6204	0.270646	1.40776	1.76276
142	2012	2	0.25	0.2	No	No	115	6	2978.53	39.239	0.553271	45.8953	1.28983	35.5824	18.9448	67.9511	13.1042	0.470476	1.31364	1.63687
264	2012	3	0.25	0.2	No	No	115	6	2978.53	36.2701	0.474033	47.9324	1.20956	39.6278	17.4361	69.92	12.6439	0.476007	1.2762	1.47322
15	2012	1	0.5	0.42	No	No	0	1	14.7737	67.4095	1	45.9035	2.32478	19.7453	47.2176	45.4362	7.34623	1	1	1
135	2012	2	0.5	0.42	No	No	0	1	14.7737	64.3125	1	46.3228	1.90007	24.3795	42.2053	49.9467	7.84803	1	1	1
255	2012	3	0.5	0.42	No	No	0	1	14.7737	72.6696	1	46.8165	2.09664	22.3293	44.4415	51.6812	3.87729	1	1	1
17	2012	1	0.5	0.42	No	No	12	2	310.365	52.3738	0.77695	46.7473	1.68655	27.7177	30.565	59.8847	9.55031	0.647323	1.318	1.30003
136	2012	2	0.5	0.42	No	No	12	2	310.365	55.8344	0.868175	46.636	1.37215	33.9875
257	2012	3	0.5	0.42	No	No	12	2	310.365	59.4387	0.817931	46.2017	1.78188	25.9286	30.0285	63.8333	6.13815	0.675686	1.23514	1.5831
16	2012	1	0.5	0.42	No	No	26	3	636.803	51.1845	0.759306	47.0544	1.58575	29.6733	31.3546	58.1243	10.5211	0.664044	1.27925	1.43217
137	2012	2	0.5	0.42	No	No	26	3	636.803	49.1657	0.764482	46.7418	1.26654	36.905	30.2326	58.6918	11.0756	0.716322	1.17509	1.41126
18	2012	1	0.5	0.42	No	No	49	4	1255.01	45.3736	0.673105	46.5526	1.57875	29.487	28.5394	58.7829	12.6777	0.604424	1.29375	1.72574
138	2012	2	0.5	0.42	No	No	49	4	1255.01	42.404	0.659343	46.8466	1.34829	34.7451	23.067	64.7736	12.1594	0.546542	1.29686	1.54936
258	2012	3	0.5	0.42	No	No	49	4	1255.01	44.8264	0.616852	46.8502	1.63438	28.6654	27.5946	63.8051	8.60033	0.620919	1.23459	2.21813
14	2012	1	0.5	0.42	No	No	73	5	1898.09	31.6802	0.469966	47.7473	1.86576	25.5913
134	2012	2	0.5	0.42	No	No	73	5	1898.09	34.4182	0.535172	45.7985	1.54195	29.7018	16.5147	70.7622	12.7231	0.391294	1.41676	1.62118
256	2012	3	0.5	0.42	No	No	73	5	1898.09	34.9325	0.480703	47.0944	1.4526	32.4209	25.8537	63.0438	11.1025	0.581747	1.21986	2.86347
13	2012	1	0.5	0.42	No	No	115	6	2978.53	21.8019	0.323425	47.9804	2.04723	23.4368	22.491	63.6267	13.8823	0.476327	1.40035	1.88971
133	2012	2	0.5	0.42	No	No	115	6	2978.53	30.3267	0.471553	45.0886	1.3612	33.1241	9.00898	76.7249	14.2661	0.213456	1.53614	1.8178
253	2012	3	0.5	0.42	No	No	115	6	2978.53	30.4161	0.418553	46.808	1.85862	25.1843	23.6282	63.1812	13.1906	0.531669	1.22252	3.40201
10	2012	1	0.75	0.67	No	No	0	1	14.7737	58.4022	1	47.1725	3.00117	15.7181	51.3964	41.2041	7.39953	1	1	1
130	2012	2	0.75	0.67	No	No	0	1	14.7737	56.0493	1	47.238	3.00648	15.7121	51.3804	41.1827	7.43688	1	1	1
250	2012	3	0.75	0.67	No	No	0	1	14.7737	66.7197	1	46.5436	2.82394	16.4818	55.8271	36.6912	7.48172	1	1	1
7	2012	1	0.75	0.67	No	No	12	2	310.365	43.7561	0.70122	47.0341	2.537	18.5393	39.1586	52.4987	8.34266	0.761894	1.27412	1.12746
129	2012	2	0.75	0.67	No	No	12	2	310.365	48.647	0.867933	47.0182	1.96733	23.8996	31.439	58.6526	9.90848	0.611887	1.4242	1.33234
252	2012	3	0.75	0.67	No	No	12	2	310.365	51.5236	0.77224	46.7756	2.36842	19.7497
11	2012	1	0.75	0.67	No	No	26	3	636.803	46.4838	0.744933	47.3237	2.49033	19.003	36.0031	54.0669	9.92997	0.700498	1.31218	1.34197
128	2012	2	0.75	0.67	No	No	26	3	636.803	38.9019	0.694066	47.6027	2.57769	18.4672	33.4913	56.4071	10.1015	0.651831	1.36968	1.3583
251	2012	3	0.75	0.67	No	No	26	3	636.803	47.7747	0.71605	47.0653	2.59094	18.1653	36.4686	55.545	7.98638	0.653242	1.51385	1.06745
9	2012	1	0.75	0.67	No	No	49	4	1255.01	34.5122	0.55308	47.3835	2.18636	21.6724	33.9282	54.243	11.8287	0.660129	1.31645	1.59858
131	2012	2	0.75	0.67	No	No	49	4	1255.01	31.367	0.559632	47.7121	1.94626	24.5148	21.7773	65.2176	13.0051	0.423845	1.58361	1.74873
248	2012	3	0.75	0.67	No	No	49	4	1255.01	43.584	0.653241	47.7657	1.87198	25.5161	28.6126	62.6156	8.77178	0.512523	1.70655	1.17243
12	2012	1	0.75	0.67	No	No	73	5	1898.09	23.8328	0.381937	48.1924	2.15108	22.4038	20.4044	65.0702	14.5254	0.397	1.57922	1.96302
127	2012	2	0.75	0.67	No	No	73	5	1898.09	21.5413	0.384328	51.2823	2.54575	20.1443	19.4366	67.346	13.2174	0.378289	1.6353	1.77728
249	2012	3	0.75	0.67	No	No	73	5	1898.09	25.5122	0.38238	48.4409	2.43511	19.8927	17.7399	71.1276	11.1324	0.317766	1.93855	1.48795
8	2012	1	0.75	0.67	No	No	115	6	2978.53	18.5014	0.296497	48.5157	2.18605	22.1933
132	2012	2	0.75	0.67	No	No	115	6	2978.53	20.0131	0.357063	47.462	2.45267	19.3512	21.2082	64.1801	14.6116	0.412769	1.55842	1.96476
247	2012	3	0.75	0.67	No	No	115	6	2978.53	24.9186	0.373482	47.494	2.2309	21.2892
5	2012	1	1	1	No	No	0	1	15.8993	51.0813	1	47.1665	4.33528	10.8797	56.1809	36.7391	7.07998	1	1	1
125	2012	2	1	1	No	No	0	1	15.8993	52.4698	1	47.1303	4.32162	10.9057	56.1809	36.7391	7.07998	1	1	1
245	2012	3	1	1	No	No	0	1	15.8993	52.0328	1	46.9137	5.08727	9.22178	56.1809	36.7391	7.07998	1	1	1
2	2012	1	1	1	No	No	12	2	321.278	40.1836	0.78666	47.6608	3.35185	14.2193
126	2012	2	1	1	No	No	12	2	321.278	35.5161	0.676886	47.5969	3.91868	12.1462	42.5681	49.7182	7.71367	0.757697	1.35328	1.08951
243	2012	3	1	1	No	No	12	2	321.278	41.8406	0.80412	47.0378	2.92917	16.0584	37.6527	53.6396	8.70765	0.670205	1.46001	1.2299
6	2012	1	1	1	No	No	26	3	664.216	32.0718	0.627858	47.6834	3.65963	13.0296
123	2012	2	1	1	No	No	26	3	664.216	28.9447	0.551646	47.6285	3.93919	12.0909	41.7311	49.1013	9.16753	0.742799	1.33649	1.29485
244	2012	3	1	1	No	No	26	3	664.216	32.9442	0.633144	47.7798	3.29876	14.4841	38.8514	49.5934	11.5552	0.691541	1.34988	1.63209
3	2012	1	1	1	No	No	49	4	1305.68	22.7108	0.444601	48.68	3.10564	15.6747	32.7756	55.6894	11.535	0.583394	1.51581	1.62924
124	2012	2	1	1	No	No	49	4	1305.68	23.2076	0.442304	48.8032	3.25707	14.9838	33.3437	55.8229	10.8334	0.593507	1.51944	1.53014
246	2012	3	1	1	No	No	49	4	1305.68	23.5581	0.452755	49.3265	3.39604	14.5247
4	2012	1	1	1	No	No	73	5	1967.75	17.5837	0.34423	49.017	3.11948	15.7132
121	2012	2	1	1	No	No	73	5	1967.75	13.4003	0.25539	52.1899	3.64636	14.3129
242	2012	3	1	1	No	No	73	5	1967.75	22.1403	0.425507	51.269	3.05948	16.7574	29.6869	58.3348	11.9783	0.528416	1.58781	1.69186
1	2012	1	1	1	No	No	115	6	3050.9	11.4937	0.225008	48.8032	3.60245	13.5472
122	2012	2	1	1	No	No	115	6	3050.9	11.2452	0.214317	48.9383	3.50146	13.9765
241	2012	3	1	1	No	No	115	6	3050.9	14.1448	0.271844	48.4706	3.41006	14.214
115	2012	1	0	0	Sub-surface banded	No	0	1	16.1949	68.3156	1	46.0133	0.487527	94.3809	29.6332	61.3406	9.02623	1	1	1
235	2012	2	0	0	Sub-surface banded	No	0	1	16.1949	74.2499	1	45.4183	0.442701	102.594	29.7783	62.0461	8.17558	1	1	1
355	2012	3	0	0	Sub-surface banded	No	0	1	16.1949	77.2869	1	45.8339	0.637311	71.9175	40.0403	50.6598	9.29989	1	1	1
117	2012	1	0	0	Sub-surface banded	No	12	2	313.68	64.7564	0.9479	45.7777	0.490783	93.2746	25.6659	64.9084	9.42573	0.866119	1.05816	1.04426
239	2012	2	0	0	Sub-surface banded	No	12	2	313.68	73.3289	0.987596	45.9136	0.505871	90.7614	25.5623	65.6315	8.80621	0.85842	1.05779	1.07714
360	2012	3	0	0	Sub-surface banded	No	12	2	313.68	72.5578	0.938811	46.2904	0.62256	74.355	23.8618	66.8358	9.30247	0.595945	1.3193	1.00028
120	2012	1	0	0	Sub-surface banded	No	26	3	642.516	65.6336	0.96074	46.3433	0.736062	62.9611	32.155	57.774	10.0711	1.0851	0.941856	1.11575
238	2012	2	0	0	Sub-surface banded	No	26	3	642.516	71.8913	0.968235	45.9649	0.506464	90.7565	28.9348	60.8154	10.2499	0.971673	0.980164	1.25372
358	2012	3	0	0	Sub-surface banded	No	26	3	642.516	71.7547	0.92842	45.4817	0.770667	59.016	38.1455	52.0881	9.76631	0.95268	1.02819	1.05015
118	2012	1	0	0	Sub-surface banded	No	49	4	1278.51	51.7094	0.756918	51.3053	0.798645	64.2405	28.6762	60.8234	10.5004	0.967705	0.991569	1.16332
240	2012	2	0	0	Sub-surface banded	No	49	4	1278.51	66.6999	0.898316	45.6476	0.542433	84.1534	22.4499	66.2498	11.3003	0.753901	1.06775	1.3822
357	2012	3	0	0	Sub-surface banded	No	49	4	1278.51	68.2489	0.883059	45.9265	0.793693	57.8643	32.2154	56.4544	11.3302	0.804575	1.11438	1.21832
119	2012	1	0	0	Sub-surface banded	No	73	5	1944	51.7563	0.757605	45.3171	0.55966	80.9725	17.1676	71.7527	11.0797	0.579337	1.16974	1.22749
237	2012	2	0	0	Sub-surface banded	No	73	5	1944	59.6257	0.803042	46.0435	0.812543	56.6659	30.0359	58.2977	11.6664	1.00865	0.939586	1.42699
359	2012	3	0	0	Sub-surface banded	No	73	5	1944	61.5402	0.796257	46.6933	0.664192	70.3009	25.7963	63.3439	10.8598	0.644258	1.25038	1.16773
116	2012	1	0	0	Sub-surface banded	No	115	6	3029.91	42.1368	0.616796	47.249	0.699426	67.5539	17.1235	70.1987	12.6778	0.577849	1.14441	1.40455
236	2012	2	0	0	Sub-surface banded	No	115	6	3029.91	52.2746	0.704036	46.2083	0.682799	67.6749
356	2012	3	0	0	Sub-surface banded	No	115	6	3029.91	49.2051	0.636655	46.82	0.774808	60.4278	19.0887	68.7183	12.1931	0.476737	1.35646	1.3111
110	2012	1	0.25	0.2	Sub-surface banded	No	0	1	15.5061	70.0943	1	45.8852	1.27008	36.1277	38.1777	53.6884	8.13393	1	1	1
230	2012	2	0.25	0.2	Sub-surface banded	No	0	1	15.5061	70.2329	1	45.4724	1.37518	33.0664	36.4818	55.7209	7.79721	1	1	1
350	2012	3	0.25	0.2	Sub-surface banded	No	0	1	15.5061	75.1928	1	46.2253	1.12154	41.2161	36.4172	55.8425	7.74025	1	1	1
111	2012	1	0.25	0.2	Sub-surface banded	No	12	2	307.82	61.6758	0.879898	46.6873	1.13666	41.074	27.9912	63.1942	8.81463	0.733182	1.17705	1.08369
231	2012	2	0.25	0.2	Sub-surface banded	No	12	2	307.82	62.7191	0.893016	45.9812	0.979219	46.957	28.1771	63.4014	8.4215	0.772358	1.13784	1.08007
354	2012	3	0.25	0.2	Sub-surface banded	No	12	2	307.82	67.1408	0.892915	46.1772	1.0351	44.6113	30.8476	60.0934	9.05894	0.847061	1.07612	1.17037
109	2012	1	0.25	0.2	Sub-surface banded	No	26	3	626.242	61.05	0.87097	46.6163	1.04975	44.407	26.6218	63.3142	10.064	0.697314	1.17929	1.23728
233	2012	2	0.25	0.2	Sub-surface banded	No	26	3	626.242	68.8644	0.980514	45.9438	1.04418	43.9998	32.8088	57.2547	9.93649	0.899318	1.02753	1.27436
349	2012	3	0.25	0.2	Sub-surface banded	No	26	3	626.242	65.2491	0.867758	46.9452	1.04935	44.7373	22.84	66.2028	10.9572	0.627177	1.18553	1.41561
112	2012	1	0.25	0.2	Sub-surface banded	No	49	4	1249.16	54.0772	0.771493	46.0444	0.916747	50.2258	21.8527	67.2335	10.9138	0.572394	1.25229	1.34176
232	2012	2	0.25	0.2	Sub-surface banded	No	49	4	1249.16	55.1231	0.78486	45.9837	0.837604	54.8991	26.0117	63.2286	10.7597	0.713004	1.13474	1.37995
351	2012	3	0.25	0.2	Sub-surface banded	No	49	4	1249.16	62.0614	0.825363	46.2587	1.09122	42.3917	29.2243	59.3588	11.4169	0.802486	1.06297	1.475
113	2012	1	0.25	0.2	Sub-surface banded	No	73	5	1919.19	46.6354	0.665325	45.641	1.10425	41.3322	22.9669	64.0517	12.9814	0.601578	1.19303	1.59596
234	2012	2	0.25	0.2	Sub-surface banded	No	73	5	1919.19	47.6015	0.677766	46.5642	0.855087	54.4555	20.7535	68.2107	11.0358	0.568871	1.22415	1.41535
353	2012	3	0.25	0.2	Sub-surface banded	No	73	5	1919.19	46.2114	0.614572	46.5329	1.25491	37.0805	27.227	60.0569	12.7161	0.74764	1.07547	1.64285
114	2012	1	0.25	0.2	Sub-surface banded	No	115	6	3008.89	40.8669	0.583028	46.9035	1.00031	46.889	13.0324	73.5275	13.4401	0.341362	1.36952	1.65235
229	2012	2	0.25	0.2	Sub-surface banded	No	115	6	3008.89	41.7644	0.594655	45.8632	1.10352	41.5608	20.6464	66.4179	12.9357	0.565937	1.19197	1.65901
352	2012	3	0.25	0.2	Sub-surface banded	No	115	6	3008.89	39.3459	0.523268	46.9791	1.40955	33.3291	15.2194	71.0706	13.71	0.417916	1.2727	1.77126
105	2012	1	0.5	0.42	Sub-surface banded	No	0	1	15.5061	63.9611	1	46.6553	2.22711	20.9488	45.1729	47.1464	7.68064	1	1	1
225	2012	2	0.5	0.42	Sub-surface banded	No	0	1	15.5061	68.6384	1	45.9041	2.23932	20.4992	44.8625	47.8792	7.2583	1	1	1
345	2012	3	0.5	0.42	Sub-surface banded	No	0	1	15.5061	70.2578	1	45.6992	1.9965	22.8896	45.4834	46.4136	8.10297	1	1	1
104	2012	1	0.5	0.42	Sub-surface banded	No	12	2	307.82	50.1301	0.783759	46.5851	1.54504	30.1514	29.7322	61.711	8.55676	0.658187	1.30892	1.11407
227	2012	2	0.5	0.42	Sub-surface banded	No	12	2	307.82	64.6018	0.941189	46.9629	1.55826	30.1381
344	2012	3	0.5	0.42	Sub-surface banded	No	12	2	307.82	57.1649	0.813645	46.3333	1.53579	30.1691	28.985	62.2889	8.72608	0.637266	1.34204	1.0769
108	2012	1	0.5	0.42	Sub-surface banded	No	26	3	626.242	48.567	0.759321	46.6154	1.48138	31.4676	26.6832	62.8239	10.4929	0.59069	1.33253	1.36615
228	2012	2	0.5	0.42	Sub-surface banded	No	26	3	626.242	55.7482	0.812201	46.6995	1.65669	28.1884	35.3607	54.8903	9.74902	0.788201	1.14643	1.34315
346	2012	3	0.5	0.42	Sub-surface banded	No	26	3	626.242	54.0983	0.769998	46.6205	1.70087	27.4098	33.2695	54.4885	12.242	0.731464	1.17398	1.51081
107	2012	1	0.5	0.42	Sub-surface banded	No	49	4	1249.16	40.879	0.639123	46.6219	1.4255	32.7057	27.3926	61.0586	11.5488	0.606394	1.29508	1.50363
224	2012	2	0.5	0.42	Sub-surface banded	No	49	4	1249.16	52.7587	0.768647	46.4212	1.3167	35.2556	29.2541	59.2831	11.4628	0.652084	1.23818	1.57927
348	2012	3	0.5	0.42	Sub-surface banded	No	49	4	1249.16	50.292	0.715821	46.6776	1.38325	33.7448	27.6705	59.9292	12.4003	0.608366	1.2912	1.53034
106	2012	1	0.5	0.42	Sub-surface banded	No	73	5	1919.19	30.1992	0.47215	46.6196	1.45828	31.9688	13.9641	73.9665	12.0694	0.309126	1.56887	1.57141
226	2012	2	0.5	0.42	Sub-surface banded	No	73	5	1919.19	37.8001	0.550714	47.1184	1.61641	29.15
347	2012	3	0.5	0.42	Sub-surface banded	No	73	5	1919.19	38.1868	0.543524	48.8948	2.16412	22.5934	21.496	63.4183	15.0858	0.472611	1.36637	1.86176
103	2012	1	0.5	0.42	Sub-surface banded	No	115	6	3008.89	24.7841	0.387488	48.1585	1.65949	29.0201	20.6566	66.1091	13.2343	0.457278	1.40221	1.72308
223	2012	2	0.5	0.42	Sub-surface banded	No	115	6	3008.89	26.2966	0.383117	46.7676	1.75557	26.6395	25.1811	61.8716	12.9473	0.561295	1.29224	1.78379
343	2012	3	0.5	0.42	Sub-surface banded	No	115	6	3008.89	27.2971	0.388527	46.9457	2.07481	22.6265	24.7745	59.8723	15.3532	0.544693	1.28997	1.89477
100	2012	1	0.75	0.67	Sub-surface banded	No	0	1	15.5061	60.3068	1	47.4627	3.1679	14.9824	51.3964	41.2041	7.39953	1	1	1
220	2012	2	0.75	0.67	Sub-surface banded	No	0	1	15.5061	62.8843	1	46.3444	3.41331	13.5776	51.3804	41.1827	7.43688	1	1	1
340	2012	3	0.75	0.67	Sub-surface banded	No	0	1	15.5061	64.3476	1	47.1959	3.22572	14.6311	55.8271	36.6912	7.48172	1	1	1
99	2012	1	0.75	0.67	Sub-surface banded	No	12	2	307.82	49.4559	0.820072	46.8999	2.35952	19.8769
219	2012	2	0.75	0.67	Sub-surface banded	No	12	2	307.82	52.2718	0.831238	46.6974	2.516	18.5602	37.6947	54.8167	7.48859	0.73364	1.33106	1.00695
338	2012	3	0.75	0.67	Sub-surface banded	No	12	2	307.82	45.0821	0.700603	46.872	2.12308	22.0773	34.6864	57.3799	7.93376	0.621318	1.56386	1.06042
98	2012	1	0.75	0.67	Sub-surface banded	No	26	3	626.242	39.8896	0.661444	47.0907	2.25471	20.8855	35.7023	53.2096	11.0881	0.694647	1.29137	1.49849
218	2012	2	0.75	0.67	Sub-surface banded	No	26	3	626.242	45.2233	0.719151	46.3457	2.23567	20.7301	34.8093	55.7935	9.3972	0.677482	1.35478	1.26359
337	2012	3	0.75	0.67	Sub-surface banded	No	26	3	626.242	43.8194	0.680979	47.3266	2.6001	18.2018	40.1844	51.3295	8.48612	0.719802	1.39896	1.13425
102	2012	1	0.75	0.67	Sub-surface banded	No	49	4	1249.16	33.2365	0.551123	48.0217	2.15909	22.2417	25.7092	59.7851	14.5057	0.500215	1.45095	1.96035
217	2012	2	0.75	0.67	Sub-surface banded	No	49	4	1249.16	32.043	0.509555	48.3012	2.62596	18.3937	30.8094	56.3335	12.8571	0.599633	1.36789	1.72883
101	2012	1	0.75	0.67	Sub-surface banded	No	73	5	1919.19	24.4566	0.405537	50.0836	2.49231	20.0953	25.5614	61.1792	13.2594	0.497338	1.48479	1.79192
221	2012	2	0.75	0.67	Sub-surface banded	No	73	5	1919.19	27.7258	0.440902	48.0922	2.26261	21.2552	18.9368	66.8664	14.1968	0.368561	1.62365	1.90897
341	2012	3	0.75	0.67	Sub-surface banded	No	73	5	1919.19	28.6676	0.445511	50.3712	2.32641	21.6519	28.2085	56.8818	14.9096	0.505284	1.55028	1.99281
97	2012	1	0.75	0.67	Sub-surface banded	No	115	6	3008.89	19.5774	0.32463	48.3649	2.52503	19.1542
222	2012	2	0.75	0.67	Sub-surface banded	No	115	6	3008.89	21.2265	0.337549	46.486	2.44565	19.0076
342	2012	3	0.75	0.67	Sub-surface banded	No	115	6	3008.89	28.0329	0.435647	45.402	2.15922	21.0271	17.6403	66.1158	16.2439	0.315981	1.80195	2.17115
95	2012	1	1	1	Sub-surface banded	No	0	1	17.2884	48.1626	1	47.0693	4.98005	9.45157	57.4324	35.0107	7.55694	1	1	1
215	2012	2	1	1	Sub-surface banded	No	0	1	17.2884	50.6099	1	47.66	5.39589	8.83264	59.0206	33.6805	7.29898	1	1	1
335	2012	3	1	1	Sub-surface banded	No	0	1	17.2884	63.6143	1	46.6378	4.78783	9.74091	60.6088	32.3502	7.04102	1	1	1
93	2012	1	1	1	Sub-surface banded	No	12	2	321.643	30.5121	0.633523	48.7415	3.38619	14.3942	36.7117	54.3919	8.89646	0.639216	1.55358	1.17726
213	2012	2	1	1	Sub-surface banded	No	12	2	321.643	37.8312	0.747507	47.3468	3.18465	14.8672	40.5649	50.9273	8.50772	0.687302	1.51207	1.1656
334	2012	3	1	1	Sub-surface banded	No	12	2	321.643	46.979	0.738498	47.0854	3.32118	14.1773	42.5166	49.8474	7.63598	0.701492	1.54087	1.0845
92	2012	1	1	1	Sub-surface banded	No	26	3	665.755	24.0481	0.499311	48.1765	3.88611	12.3971	38.3737	51.5736	10.0527	0.668155	1.47308	1.33026
214	2012	2	1	1	Sub-surface banded	No	26	3	665.755	31.1589	0.615668	48.0692	3.85131	12.4813	41.0862	50.3243	8.58945	0.696134	1.49417	1.1768
331	2012	3	1	1	Sub-surface banded	No	26	3	665.755	47.0041	0.738893	47.4176	2.92696	16.2003	38.0829	52.0468	9.87035	0.628339	1.60885	1.40184
94	2012	1	1	1	Sub-surface banded	No	49	4	1305.58	22.3861	0.464803	49.6129	3.53547	14.0329	35.7837	52.5117	11.7046	0.623059	1.49987	1.54885
216	2012	2	1	1	Sub-surface banded	No	49	4	1305.58	26.1049	0.515806	46.7605	3.15099	14.8399
333	2012	3	1	1	Sub-surface banded	No	49	4	1305.58	33.7511	0.530558	47.5432	3.04435	15.6169	36.266	52.7048	11.0291	0.598362	1.6292	1.56641
96	2012	1	1	1	Sub-surface banded	No	73	5	1960.25	16.1267	0.334839	49.2628	3.1986	15.4013
212	2012	2	1	1	Sub-surface banded	No	73	5	1960.25	12.8088	0.253089	48.9052	3.47396	14.0776
336	2012	3	1	1	Sub-surface banded	No	73	5	1960.25	18.7105	0.294124	49.0314	3.3431	14.6665	27.4814	58.2196	14.299	0.453423	1.79967	2.03081
91	2012	1	1	1	Sub-surface banded	No	115	6	3046.48	13.6021	0.282421	49.7362	3.55569	13.9878
211	2012	2	1	1	Sub-surface banded	No	115	6	3046.48	14.1606	0.279799	48.6334	3.52856	13.7828
332	2012	3	1	1	Sub-surface banded	No	115	6	3046.48	16.0051	0.251597	46.7276	3.00147	15.5682
55	2013	4	0	0	Broadcast	Yes	0	1	15.0557	97.2246	1	46.1727	1.4276	32.3429	35.0724	57.5688	7.35881	1	1	1
175	2013	5	0	0	Broadcast	Yes	0	1	15.0557	93.9661	1	46.4104	1.17388	39.5359	35.6451	56.5466	7.80832	1	1	1
295	2013	6	0	0	Broadcast	Yes	0	1	15.0557	91.9179	1	45.6936	1.27841	35.7426	37.0466	55.2923	7.66105	1	1	1
60	2013	4	0	0	Broadcast	Yes	11	2	247.219	76.6495	0.788375	44.2881	1.45931	30.3486	23.8311	67.8482	8.32071	0.679483	1.17856	1.13071
180	2013	5	0	0	Broadcast	Yes	11	2	247.219	77.4688	0.824433	47.3434	1.14768	41.2515	23.2547	67.7429	9.00244	0.652395	1.198	1.15293
300	2013	6	0	0	Broadcast	Yes	11	2	247.219	77.8451	0.846898	44.3413	1.46636	30.2389	25.307	64.8355	9.85743	0.683113	1.1726	1.2867
59	2013	4	0	0	Broadcast	Yes	25	3	566.484	68.9061	0.708731	46.3613	0.945566	49.0302	18.8525	70.4506	10.6969	0.537532	1.22376	1.45362
179	2013	5	0	0	Broadcast	Yes	25	3	566.484	65.7856	0.700099	47.4982	1.27035	37.3899	23.0636	66.1787	10.7577	0.647034	1.17034	1.37772
299	2013	6	0	0	Broadcast	Yes	25	3	566.484	65.4296	0.711826	47.3146	0.989812	47.8016	25.4458	64.5972	9.95707	0.686858	1.16828	1.2997
58	2013	4	0	0	Broadcast	Yes	47	4	1131.25	54.2908	0.558405	47.3615	1.30468	36.3011	19.4064	68.7108	11.8828	0.553326	1.19354	1.61477
178	2013	5	0	0	Broadcast	Yes	47	4	1131.25	52.7077	0.560923	48.505	1.4089	34.4274	20.432	68.0622	11.5058	0.573207	1.20365	1.47353
297	2013	6	0	0	Broadcast	Yes	47	4	1131.25	55.5848	0.604722	46.7112	1.37037	34.0865	23.2022	64.9421	11.8558	0.626296	1.17452	1.54754
57	2013	4	0	0	Broadcast	Yes	75	5	1822.6	46.7529	0.480875	47.4505	1.74825	27.1417	21.3565	66.0784	12.565	0.608928	1.14782	1.70748
177	2013	5	0	0	Broadcast	Yes	75	5	1822.6	45.9455	0.488959	50.3918	1.90284	26.4824	18.7065	67.8377	13.4558	0.524799	1.19968	1.72326
298	2013	6	0	0	Broadcast	Yes	75	5	1822.6	47.3063	0.514658	44.5013	1.99933	22.2581	27.3349	60.6698	11.9953	0.737851	1.09726	1.56575
56	2013	4	0	0	Broadcast	Yes	105	6	2506.01	35.8763	0.369005	49.3152	1.57177	31.3757	16.9359	69.5757	13.4884	0.482885	1.20857	1.83296
176	2013	5	0	0	Broadcast	Yes	105	6	2506.01	37.4208	0.398237	45.4113	1.75235	25.9145
296	2013	6	0	0	Broadcast	Yes	105	6	2506.01	45.2327	0.492099	47.4625	1.62834	29.1478	23.1778	64.2935	12.5287	0.625639	1.16279	1.63537
50	2013	4	0.25	0.25	Broadcast	Yes	0	1	14.5782	90.4978	1	46.6066	2.41625	19.2888	42.0582	50.784	7.15783	1	1	1
170	2013	5	0.25	0.25	Broadcast	Yes	0	1	14.5782	97.2521	1	46.2598	2.07861	22.2552	40.0015	52.6307	7.36781	1	1	1
290	2013	6	0.25	0.25	Broadcast	Yes	0	1	14.5782	102.155	1	45.1449	1.92928	23.3998	44.2635	48.409	7.32754	1	1	1
54	2013	4	0.25	0.25	Broadcast	Yes	11	2	250.856	78.695	0.869579	46.0828	1.72406	26.7292	26.8936	64.7698	8.33668	0.639436	1.2754	1.16469
174	2013	5	0.25	0.25	Broadcast	Yes	11	2	250.856	70.6194	0.726148	46.87	2.0285	23.1057	31.9477	59.7947	8.25759	0.798663	1.13612	1.12076
294	2013	6	0.25	0.25	Broadcast	Yes	11	2	250.856	77.1461	0.755189	45.7937	1.60086	28.6057	30.3255	60.423	9.25153	0.685114	1.24818	1.26257
49	2013	4	0.25	0.25	Broadcast	Yes	25	3	573.637	57.3165	0.633347	47.1008	1.86	25.323	24.6286	64.8831	10.4883	0.585584	1.27763	1.46529
169	2013	5	0.25	0.25	Broadcast	Yes	25	3	573.637	56.3138	0.57905	48.1572	1.99362	24.1557	31.736	58.3277	9.93638	0.79337	1.10824	1.34862
293	2013	6	0.25	0.25	Broadcast	Yes	25	3	573.637	58.1076	0.56882	47.2792	1.61273	29.3162	30.7692	58.5459	10.685	0.695137	1.2094	1.45819
51	2013	4	0.25	0.25	Broadcast	Yes	47	4	1139.4	43.6088	0.481876	48.0753	1.84225	26.096	22.4733	65.5687	11.958	0.534338	1.29113	1.67062
173	2013	5	0.25	0.25	Broadcast	Yes	47	4	1139.4	46.9854	0.483129	46.6204	1.94168	24.0103	16.6107	70.4349	12.9543	0.415253	1.33829	1.75823
289	2013	6	0.25	0.25	Broadcast	Yes	47	4	1139.4	41.0006	0.401358	48.3864	1.9028	25.4291	27.4158	61.8064	10.7778	0.619377	1.27675	1.47086
52	2013	4	0.25	0.25	Broadcast	Yes	75	5	1838.47	37.268	0.411811	48.2383	2.59111	18.6168	24.2679	62.7281	13.0039	0.577008	1.2352	1.81674
172	2013	5	0.25	0.25	Broadcast	Yes	75	5	1838.47	39.1398	0.402457	49.4037	2.54633	19.4019	22.2912	63.5486	14.1602	0.557258	1.20744	1.9219
291	2013	6	0.25	0.25	Broadcast	Yes	75	5	1838.47	38.9577	0.381361	46.7119	2.27389	20.5427	26.4484	61.225	12.3265	0.597523	1.26474	1.68222
53	2013	4	0.25	0.25	Broadcast	Yes	105	6	2536.02	26.4684	0.292475	51.203	2.25265	22.7301	18.3532	68.4723	13.1744	0.436377	1.34831	1.84056
171	2013	5	0.25	0.25	Broadcast	Yes	105	6	2536.02	28.7477	0.295599	52.3265	1.83596	28.5009	15.1669	70.0943	14.7388	0.379158	1.33181	2.00043
292	2013	6	0.25	0.25	Broadcast	Yes	105	6	2536.02	22.7004	0.222216	54.3299	2.52973	21.4765
45	2013	4	0.5	0.5	Broadcast	Yes	0	1	14.5782	97.2105	1	45.5584	3.1377	14.5197	45.2323	49.4258	5.34193	1	1	1
165	2013	5	0.5	0.5	Broadcast	Yes	0	1	14.5782	94.0758	1	46.5385	2.98358	15.5982	48.2145	45.0014	6.78411	1	1	1
285	2013	6	0.5	0.5	Broadcast	Yes	0	1	14.5782	99.4541	1	45.0336	2.7682	16.2682	46.9431	45.8233	7.23362	1	1	1
48	2013	4	0.5	0.5	Broadcast	Yes	11	2	250.856	70.1836	0.721976	45.9933	2.66185	17.2787	34.2208	59.6447	6.13449	0.756556	1.20675	1.14837
164	2013	5	0.5	0.5	Broadcast	Yes	11	2	250.856	69.1338	0.734874	47.5092	2.53906	18.7113	35.9848	56.0971	7.91811	0.746348	1.24656	1.16716
288	2013	6	0.5	0.5	Broadcast	Yes	11	2	250.856	81.9342	0.823839	45.54	2.55849	17.7996	37.2458	54.2228	8.53139	0.793425	1.1833	1.17941
47	2013	4	0.5	0.5	Broadcast	Yes	25	3	573.637	54.4405	0.560028	47.151	2.16978	21.7307	25.5808	66.1103	8.30896	0.565543	1.33757	1.55542
166	2013	5	0.5	0.5	Broadcast	Yes	25	3	573.637	49.5801	0.527023	47.2978	2.5253	18.7296	28.996	60.6887	10.3152	0.601397	1.3486	1.5205
287	2013	6	0.5	0.5	Broadcast	Yes	25	3	573.637	47.5617	0.478228	49.2077	2.19473	22.4209	27.1466	61.1832	11.6702	0.578288	1.3352	1.61333
46	2013	4	0.5	0.5	Broadcast	Yes	47	4	1139.4	38.6371	0.397458	49.6515	2.20419	22.526	29.2284	59.7757	10.9959	0.646185	1.2094	2.05842
167	2013	5	0.5	0.5	Broadcast	Yes	47	4	1139.4	37.4066	0.397622	47.5933	2.83938	16.7619	27.4896	61.3027	11.2077	0.570152	1.36224	1.65205
286	2013	6	0.5	0.5	Broadcast	Yes	47	4	1139.4	43.8922	0.441331	44.5301	3.01199	14.7843	27.3154	61.0392	11.6454	0.581883	1.33206	1.6099
44	2013	4	0.5	0.5	Broadcast	Yes	75	5	1838.47	32.4167	0.333469	48.6498	2.80088	17.3695	24.7612	62.1147	13.1241	0.547424	1.25673	2.45681
168	2013	5	0.5	0.5	Broadcast	Yes	75	5	1838.47	32.4291	0.344712	49.1626	3.26822	15.0426	25.5689	62.6078	11.8234	0.530315	1.39124	1.7428
284	2013	6	0.5	0.5	Broadcast	Yes	75	5	1838.47	39.4504	0.396669	49.3889	3.35477	14.722
43	2013	4	0.5	0.5	Broadcast	Yes	105	6	2536.02	19.628	0.201913	46.1287	2.75159	16.7644	26.7966	59.4817	13.7217	0.592422	1.20345	2.56868
163	2013	5	0.5	0.5	Broadcast	Yes	105	6	2536.02	18.4145	0.195741	53.6459	2.56654	20.902
283	2013	6	0.5	0.5	Broadcast	Yes	105	6	2536.02	25.9157	0.260579	53.894	2.93163	18.3836
40	2013	4	0.75	0.75	Broadcast	Yes	0	1	14.5782	93.6232	1	45.8709	3.65661	12.5446	52.4206	42.1625	5.41696	1	1	1
160	2013	5	0.75	0.75	Broadcast	Yes	0	1	14.5782	89.7502	1	46.2102	4.07791	11.3318	52.4152	41.4832	6.1016	1	1	1
280	2013	6	0.75	0.75	Broadcast	Yes	0	1	14.5782	108.794	1	45.4095	3.01063	15.083	48.0038	44.8991	7.09717	1	1	1
42	2013	4	0.75	0.75	Broadcast	Yes	11	2	250.856	57.6938	0.616234	46.6194	3.18343	14.6444	32.0656	61.1652	6.76921	0.611698	1.4507	1.24963
157	2013	5	0.75	0.75	Broadcast	Yes	11	2	250.856	58.2003	0.648469	48.5585	3.36254	14.441	40.7793	51.2341	7.98668	0.778004	1.23506	1.30895
281	2013	6	0.75	0.75	Broadcast	Yes	11	2	250.856	77.0609	0.708317	45.6156	2.98456	15.2838	40.6081	50.8688	8.52311	0.845936	1.13296	1.20092
41	2013	4	0.75	0.75	Broadcast	Yes	25	3	573.637	38.9557	0.41609	49.9449	2.9769	16.7775	27.9091	63.2281	8.86283	0.532407	1.49963	1.63613
158	2013	5	0.75	0.75	Broadcast	Yes	25	3	573.637	39.6164	0.441407	47.9355	3.56894	13.4313	36.5438	53.625	9.83116	0.697198	1.29269	1.61124
277	2013	6	0.75	0.75	Broadcast	Yes	25	3	573.637	57.5592	0.529064	46.9578	2.83229	16.5794	36.095	53.7911	10.1138	0.751921	1.19805	1.42505
39	2013	4	0.75	0.75	Broadcast	Yes	47	4	1139.4	27.7168	0.296047	50.5682	3.95625	12.7819	33.9751	54.8444	11.1805	0.648125	1.30079	2.06398
159	2013	5	0.75	0.75	Broadcast	Yes	47	4	1139.4	30.0717	0.335059	51.8727	3.91741	13.2416	33.8018	56.6691	9.52905	0.644886	1.36608	1.56173
282	2013	6	0.75	0.75	Broadcast	Yes	47	4	1139.4	41.4	0.380534	48.6935	2.77204	17.566	32.8646	54.5291	12.6063	0.684625	1.21448	1.77624
37	2013	4	0.75	0.75	Broadcast	Yes	75	5	1838.47	26.4999	0.283048	49.4158	3.47708	14.2119	31.8992	55.2949	12.8059	0.608525	1.31147	2.36403
161	2013	5	0.75	0.75	Broadcast	Yes	75	5	1838.47	22.8437	0.254526	52.5217	4.35987	12.0466
279	2013	6	0.75	0.75	Broadcast	Yes	75	5	1838.47	38.0919	0.350128	48.9714	3.3435	14.6467	31.2679	56.3918	12.3403	0.651363	1.25597	1.73876
38	2013	4	0.75	0.75	Broadcast	Yes	105	6	2536.02	22.8992	0.244589	49.6841	3.2887	15.1075	28.89	58.5651	12.5449	0.55112	1.38903	2.31586
162	2013	5	0.75	0.75	Broadcast	Yes	105	6	2536.02	16.4359	0.183129	46.4132	3.5116	13.2171
278	2013	6	0.75	0.75	Broadcast	Yes	105	6	2536.02	30.3919	0.279352	44.9147	3.76726	11.9224	32.4847	55.0395	12.4758	0.676712	1.22585	1.75785
35	2013	4	1	1	Broadcast	Yes	0	1	15.2139	85.6476	1	46.2276	5.55373	8.3237	59.5377	34.9141	5.5482	1	1	1
155	2013	5	1	1	Broadcast	Yes	0	1	15.2139	87.8784	1	46.9953	4.97116	9.45359	55.0282	39.0813	5.89041	1	1	1
275	2013	6	1	1	Broadcast	Yes	0	1	15.2139	94.5877	1	45.8392	4.40076	10.4162	56.505	37.0901	6.40497	1	1	1
36	2013	4	1	1	Broadcast	Yes	11	2	261.864	60.9237	0.711331	46.4876	4.36686	10.6455	45.5851	47.5719	6.84297	0.765652	1.36254	1.23337
152	2013	5	1	1	Broadcast	Yes	11	2	261.864	58.9995	0.671376	47.5188	3.74123	12.7014	40.297	52.7074	6.99568	0.732296	1.34866	1.18764
276	2013	6	1	1	Broadcast	Yes	11	2	261.864	60.7535	0.642298	47.3321	3.71844	12.729	43.9486	47.8517	8.19969	0.777784	1.29015	1.28021
34	2013	4	1	1	Broadcast	Yes	25	3	605.825	30.9212	0.361029	48.4086	4.57719	10.5761	39.8236	50.9692	9.20714	0.668882	1.45984	1.65948
153	2013	5	1	1	Broadcast	Yes	25	3	605.825	37.4737	0.426427	48.3477	4.39305	11.0055	40.4861	50.8464	8.66755	0.735733	1.30104	1.47147
274	2013	6	1	1	Broadcast	Yes	25	3	605.825	40.7232	0.430534	47.8277	3.71559	12.8722	35.2701	54.0179	10.712	0.624194	1.4564	1.67245
33	2013	4	1	1	Broadcast	Yes	47	4	1192.04	23.0993	0.269701	49.224	4.95156	9.9411	39.3763	49.8525	10.7713	0.661367	1.42786	1.9414
154	2013	5	1	1	Broadcast	Yes	47	4	1192.04	27.5383	0.313369	50.7149	4.37298	11.5973	35.8598	53.4632	10.6771	0.651661	1.368	1.81262
273	2013	6	1	1	Broadcast	Yes	47	4	1192.04	27.7732	0.293624	47.5627	4.12417	11.5327
32	2013	4	1	1	Broadcast	Yes	75	5	1870.81	22.4199	0.261769	52.8266	5.2885	9.98895	41.9017	47.0451	11.0532	0.703785	1.34745	1.99222
156	2013	5	1	1	Broadcast	Yes	75	5	1870.81	26.637	0.303112	49.3856	4.73424	10.4316
272	2013	6	1	1	Broadcast	Yes	75	5	1870.81	37.1705	0.392974	48.4217	3.71463	13.0354	32.3462	56.1277	11.5262	0.572448	1.51328	1.79957
31	2013	4	1	1	Broadcast	Yes	105	6	2548.12	20.0411	0.233995	43.008	4.40497	9.76351	38.1114	49.8684	12.0202	0.640123	1.42831	2.1665
151	2013	5	1	1	Broadcast	Yes	105	6	2548.12	17.1488	0.195143	56.0954	4.61434	12.1568	37.5995	51.5874	10.8131	0.683277	1.32	1.83571
271	2013	6	1	1	Broadcast	Yes	105	6	2548.12	28.5758	0.302109	49.6161	3.70202	13.4025
115	2013	4	0	0	No	No	0	1	14.6174	76.4721	1	45.2159	0.64354	70.2613	27.4637	64.4723	8.06407	1	1	1
145	2013	5	0	0	No	No	0	1	14.6174	72.3791	1	45.8272	0.751534	60.9782	26.1855	65.5845	8.22993	1	1	1
120	2013	4	0	0	No	No	11	2	257.682	66.333	0.867414	46.5042	0.86164	53.9717	21.5575	68.8208	9.62167	0.784946	1.06745	1.19315
150	2013	5	0	0	No	No	11	2	257.682	64.4186	0.890016	46.5153	0.910694	51.0768	19.6679	70.7356	9.59647	0.751098	1.07854	1.16605
119	2013	4	0	0	No	No	25	3	577.938	57.258	0.748743	46.9101	0.964224	48.6506	19.4248	69.5472	11.028	0.707291	1.07871	1.36755
148	2013	5	0	0	No	No	25	3	577.938	58.1904	0.803966	46.8559	0.825099	56.7882	17.9611	70.3085	11.7304	0.685917	1.07203	1.42533
118	2013	4	0	0	No	No	47	4	1151.46	51.1871	0.669356	47.1447	1.05341	44.7542	21.3384	67.1241	11.5375	0.77697	1.04113	1.43073
147	2013	5	0	0	No	No	47	4	1151.46	50.6223	0.699404	47.3172	0.830942	56.9441	17.8933	70.2452	11.8615	0.683327	1.07106	1.44127
117	2013	4	0	0	No	No	75	5	1847.58	46.8044	0.612045	46.8191	1.06557	43.9379	19.567	67.9708	12.4622	0.712468	1.05426	1.5454
149	2013	5	0	0	No	No	75	5	1847.58	45.7769	0.63246	47.582	1.06772	44.5642	19.219	68.8459	11.9351	0.733954	1.04973	1.4502
116	2013	4	0	0	No	No	105	6	2535.04	44.2102	0.578121	46.9737	0.986575	47.6129	18.9788	68.5182	12.503	0.691053	1.06275	1.55045
146	2013	5	0	0	No	No	105	6	2535.04	38.3404	0.529716	48.4879	1.12281	43.1844	14.1924	72.6981	13.1094	0.541995	1.10846	1.59289
110	2013	4	0.25	0.25	No	No	0	1	15.2688	74.7758	1	45.3267	1.70901	26.5222	38.3385	55.1577	6.50382	1	1	1
140	2013	5	0.25	0.25	No	No	0	1	15.2688	70.3662	1	46.2131	1.47939	31.2379	39.0153	53.8598	7.12489	1	1	1
260	2013	6	0.25	0.25	No	No	0	1	15.2688	73.0771	1	45.1841	1.83358	24.6425	39.9703	52.4798	7.54991	1	1	1
109	2013	4	0.25	0.25	No	No	11	2	247.391	57.9604	0.775123	45.9885	1.24682	36.8846	27.5139	63.3032	9.18295	0.717657	1.14768	1.41193
144	2013	5	0.25	0.25	No	No	11	2	247.391	57.2208	0.813185	46.6715	1.36488	34.1945	24.2622	66.7265	9.01125	0.621863	1.23889	1.26476
264	2013	6	0.25	0.25	No	No	11	2	247.391	61.8912	0.84693	46.0252	1.53147	30.0529	26.8703	64.2703	8.85934	0.672258	1.22467	1.17344
114	2013	4	0.25	0.25	No	No	25	3	575.177	52.1459	0.697364	46.9611	1.05492	44.5164	19.118	69.9629	10.9191	0.498663	1.26842	1.67888
139	2013	5	0.25	0.25	No	No	25	3	575.177	48.373	0.687445	47.2076	1.27973	36.8887	19.1022	69.5512	11.3465	0.489608	1.29134	1.59252
263	2013	6	0.25	0.25	No	No	25	3	575.177	48.8453	0.668407	46.369	1.2117	38.2679	24.1498	64.3993	11.4509	0.604194	1.22713	1.51669
112	2013	4	0.25	0.25	No	No	47	4	1154.05	44.3236	0.592754	46.6108	1.32967	35.0544	21.7331	66.0834	12.1835	0.566875	1.19808	1.87329
141	2013	5	0.25	0.25	No	No	47	4	1154.05	40.4681	0.575106	47.42	1.45227	32.6523	16.4927	70.262	13.2453	0.422723	1.30454	1.85902
262	2013	6	0.25	0.25	No	No	47	4	1154.05	38.5621	0.52769	45.5818	1.58575	28.7445	20.7459	66.1902	13.064	0.519033	1.26125	1.73035
113	2013	4	0.25	0.25	No	No	75	5	1866.98	36.6327	0.4899	47.0951	1.31147	35.9102	17.8158	68.4487	13.7355	0.464697	1.24096	2.11191
142	2013	5	0.25	0.25	No	No	75	5	1866.98	37.6385	0.534895	47.7621	1.41825	33.6768	16.9526	70.3113	12.736	0.434512	1.30545	1.78754
259	2013	6	0.25	0.25	No	No	75	5	1866.98	35.5615	0.48663	47.9413	1.72791	27.7453	22.4358	64.1936	13.3706	0.561313	1.2232	1.77097
111	2013	4	0.25	0.25	No	No	105	6	2574.74	32.0036	0.427994	43.0526	1.38434	31.0996	15.7757	70.2245	13.9998	0.411485	1.27316	2.15255
143	2013	5	0.25	0.25	No	No	105	6	2574.74	31.1761	0.443055	46.3486	1.57828	29.3666	20.9749	74.3399	14.6852	0.537607	1.38025	2.06111
261	2013	6	0.25	0.25	No	No	105	6	2574.74	26.8963	0.368053	52.0593	1.56451	33.2752	11.6721	73.6294	14.6984	0.292021	1.403	1.94683
105	2013	4	0.5	0.5	No	No	0	1	15.2688	71.8586	1	45.4576	2.68305	16.9426	52.2641	43.6018	4.13407	1	1	1
135	2013	5	0.5	0.5	No	No	0	1	15.2688	70.8088	1	46.9796	2.88752	16.2699	49.5748	46.0501	4.37505	1	1	1
255	2013	6	0.5	0.5	No	No	0	1	15.2688	75.8081	1	46.0699	3.06853	15.0136	45.4162	47.6195	6.96437	1	1	1
107	2013	4	0.5	0.5	No	No	11	2	247.391	51.4379	0.715822	45.7374	1.92257	23.7897	32.1567	61.967	5.87624	0.615274	1.4212	1.42142
138	2013	5	0.5	0.5	No	No	11	2	247.391	57.9637	0.818595	47.1975	1.69182	27.8974	27.1762	67.1	5.72385	0.548185	1.45711	1.30829
258	2013	6	0.5	0.5	No	No	11	2	247.391	61.6172	0.812805	45.9158	2.62407	17.4979	38.3831	53.3612	8.25568	0.845142	1.12058	1.18542
104	2013	4	0.5	0.5	No	No	25	3	575.177	44.905	0.624908	46.6173	1.78556	26.1079	24.5285	66.7085	8.76302	0.469319	1.52995	2.11971
137	2013	5	0.5	0.5	No	No	25	3	575.177	42.9356	0.606359	47.4766	1.84669	25.709	22.6788	68.9224	8.39879	0.457467	1.49668	1.9197
257	2013	6	0.5	0.5	No	No	25	3	575.177	45.4527	0.599576	47.3447	1.82268	25.9754
106	2013	4	0.5	0.5	No	No	47	4	1154.05	34.2067	0.476029	47.3345	1.54569	30.6236	20.7914	69.2125	9.99605	0.397814	1.58738	2.41796
136	2013	5	0.5	0.5	No	No	47	4	1154.05	33.3364	0.470795	48.0158	1.87002	25.6766	24.9073	65.7749	9.31778	0.502418	1.42833	2.12976
253	2013	6	0.5	0.5	No	No	47	4	1154.05	36.7567	0.484866	46.6298	2.30278	20.2493	14.0604	71.2117	14.7279	0.309589	1.49543	2.11475
108	2013	4	0.5	0.5	No	No	75	5	1866.98	31.6752	0.440799	47.1828	1.87184	25.2067	20.6741	67.3991	11.9268	0.395569	1.54579	2.88501
134	2013	5	0.5	0.5	No	No	75	5	1866.98	34.0258	0.48053	49.1178	2.31242	21.2409	24.5838	63.8787	11.5376	0.495892	1.38715	2.63713
254	2013	6	0.5	0.5	No	No	75	5	1866.98	34.008	0.448606	48.8194	2.29862	21.2386
103	2013	4	0.5	0.5	No	No	105	6	2574.74	20.4674	0.284828	49.1963	1.91287	25.7185	20.575	65.4773	13.9477	0.393674	1.50171	3.37384
133	2013	5	0.5	0.5	No	No	105	6	2574.74	20.6429	0.29153	49.4759	2.53815	19.4929	29.4834	57.9652	12.5513	0.594726	1.25874	2.86884
256	2013	6	0.5	0.5	No	No	105	6	2574.74	25.823	0.340636	49.6732	2.01813	24.6136
100	2013	4	0.75	0.75	No	No	0	1	15.2688	67.5162	1	45.6739	4.13425	11.0477	55.373	40.6664	3.96057	1	1	1
130	2013	5	0.75	0.75	No	No	0	1	15.2688	64.812	1	46.7366	4.30887	10.8466	51.5342	44.1154	4.3504	1	1	1
250	2013	6	0.75	0.75	No	No	0	1	15.2688	75.5961	1	46.169	4.07217	11.3377	55.0137	38.9159	6.07042	1	1	1
97	2013	4	0.75	0.75	No	No	11	2	247.391	55.9247	0.828316	46.5437	2.65586	17.5249	33.3404	60.1554	6.50419	0.602105	1.47924	1.64224
132	2013	5	0.75	0.75	No	No	11	2	247.391	45.9139	0.708416	47.363	3.47743	13.6201	37.5539	56.5409	5.90518	0.728717	1.28166	1.35739
252	2013	6	0.75	0.75	No	No	11	2	247.391	65.012	0.859991	46.9531	3.09211	15.1848	44.4707	47.5471	7.98226	0.808357	1.22179	1.31494
102	2013	4	0.75	0.75	No	No	25	3	575.177	34.5173	0.511245	47.5114	2.69353	17.6391	27.3991	63.4854	9.11544	0.49481	1.56113	2.30155
131	2013	5	0.75	0.75	No	No	25	3	575.177	34.2881	0.52904	48.0648	2.84823	16.8753	26.4831	65.4992	8.01776	0.513892	1.48473	1.84299
251	2013	6	0.75	0.75	No	No	25	3	575.177	43.5944	0.576676	48.1288	2.59894	18.5186	27.0203	60.8525	12.1272	0.491157	1.56369	1.99775
98	2013	4	0.75	0.75	No	No	47	4	1154.05	24.7104	0.365992	49.418	2.51118	19.6792	23.0344	65.8905	11.075	0.415987	1.62027	2.79632
128	2013	5	0.75	0.75	No	No	47	4	1154.05	27.415	0.422993	48.457	3.29237	14.718	29.7903	59.1788	11.0309	0.578068	1.34146	2.53561
249	2013	6	0.75	0.75	No	No	47	4	1154.05	27.4901	0.363645	47.8996	2.50994	19.0839	25.095	61.9231	12.9819	0.456159	1.5912	2.13855
99	2013	4	0.75	0.75	No	No	75	5	1866.98	24.2927	0.359806	49.6228	2.72367	18.2191	26.6279	61.3067	12.0653	0.480883	1.50755	3.04636
127	2013	5	0.75	0.75	No	No	75	5	1866.98	26.0835	0.402449	48.92	3.01645	16.2177	30.3733	57.7943	11.8324	0.589382	1.31007	2.71983
248	2013	6	0.75	0.75	No	No	75	5	1866.98	24.3075	0.321544	48.9796	3.21608	15.2296	29.5765	57.9712	12.4523	0.537621	1.48965	2.0513
101	2013	4	0.75	0.75	No	No	105	6	2574.74	18.1278	0.268496	49.7941	2.93626	16.9583
129	2013	5	0.75	0.75	No	No	105	6	2574.74	13.8682	0.213976	48.3739	2.79216	17.3249	24.5382	61.6013	13.8605	0.476153	1.39637	3.18604
247	2013	6	0.75	0.75	No	No	105	6	2574.74	20.8323	0.275573	48.8717	3.08984	15.8169	22.2814	64.8752	12.8434	0.405017	1.66706	2.11573
95	2013	4	1	1	No	No	0	1	15.0746	65.7123	1	46.3217	5.37463	8.61858	61.1905	34.786	4.0235	1	1	1
125	2013	5	1	1	No	No	0	1	15.0746	66.1315	1	46.7162	5.14036	9.08813	60.5593	33.5273	5.91335	1	1	1
245	2013	6	1	1	No	No	0	1	15.0746	81.3917	1	46.6785	4.54189	10.2773	58.8156	36.5696	4.61488	1	1	1
96	2013	4	1	1	No	No	11	2	268.003	43.0257	0.654759	46.425	4.08532	11.3639
126	2013	5	1	1	No	No	11	2	268.003	40.5767	0.613575	47.8336	4.11479	11.6248	41.3376	52.61	6.05232	0.682598	1.56917	1.0235
246	2013	6	1	1	No	No	11	2	268.003	55.5515	0.68252	47.6895	3.63403	13.123	46.5091	45.2563	8.23455	0.790762	1.23754	1.78435
92	2013	4	1	1	No	No	25	3	611.992	25.2373	0.384057	48.1155	3.82089	12.5927	31.19	59.4714	9.3386	0.50972	1.70963	2.32101
124	2013	5	1	1	No	No	25	3	611.992	28.4671	0.430463	48.2162	4.05955	11.8772	35.843	55.7316	8.42542	0.591866	1.66227	1.42481
244	2013	6	1	1	No	No	25	3	611.992	39.1834	0.481418	48.6377	2.95217	16.4752	29.946	56.0719	13.9822	0.50915	1.53329	3.0298
94	2013	4	1	1	No	No	47	4	1204.28	15.236	0.231859	51.2573	4.11537	12.4551	35.9896	53.8725	10.1379	0.588157	1.54868	2.51968
123	2013	5	1	1	No	No	47	4	1204.28	19.5942	0.296291	49.2266	3.81282	12.9108	31.0893	58.8431	10.0676	0.51337	1.75508	1.70251
243	2013	6	1	1	No	No	47	4	1204.28	23.4176	0.287715	50.2361	3.30315	15.2085
93	2013	4	1	1	No	No	75	5	1890.15	14.3863	0.218929	49.1454	4.41531	11.1307	35.4664	53.5533	10.9802	0.579607	1.53951	2.72902
122	2013	5	1	1	No	No	75	5	1890.15	17.1651	0.25956	50.64	4.30075	11.7747	35.4476	53.8141	10.7384	0.585337	1.60508	1.81595
242	2013	6	1	1	No	No	75	5	1890.15	26.6952	0.327985	50.0556	3.6113	13.8608
91	2013	4	1	1	No	No	105	6	2574.68	15.7824	0.240174	53.1713	3.94122	13.4911
121	2013	5	1	1	No	No	105	6	2574.68	11.5617	0.174829	47.3858	4.2139	11.2451	32.9494	55.701	11.3496	0.544084	1.66136	1.91932
241	2013	6	1	1	No	No	105	6	2574.68	22.2481	0.273346	41.3565	3.107	13.3108
25	2013	4	0	0	Sub-surface banded	No	0	1	15.1153	75.8944	1	45.258	0.867721	52.1573
235	2013	5	0	0	Sub-surface banded	No	0	1	15.1153	75.4654	1	45.5871	0.742318	61.4118	29.9936	62.0421	7.96426	1	1	1
355	2013	6	0	0	Sub-surface banded	No	0	1	15.1153	71.9883	1	46.6417	0.764089	61.0423	33.9925	58.2076	7.79991	1	1	1
30	2013	4	0	0	Sub-surface banded	No	11	2	251.271	66.3239	0.873897	46.3443	0.77284	59.9662
240	2013	5	0	0	Sub-surface banded	No	11	2	251.271	62.814	0.832355	46.2988	0.948759	48.7993	23.9088	66.4801	9.61108	0.79713	1.07153	1.20678
360	2013	6	0	0	Sub-surface banded	No	11	2	251.271	62.9274	0.874134	45.6003	0.891524	51.1488	21.7559	68.1408	10.1033	0.640021	1.17065	1.29531
29	2013	4	0	0	Sub-surface banded	No	25	3	562.101	56.2956	0.741763	46.3726	0.675503	68.649
239	2013	5	0	0	Sub-surface banded	No	25	3	562.101	55.8224	0.739709	46.655	0.915894	50.9393	22.113	66.558	11.329	0.737258	1.07279	1.42248
359	2013	6	0	0	Sub-surface banded	No	25	3	562.101	57.5993	0.80012	45.9902	0.660812	69.5965	17.6827	70.9169	11.4004	0.520195	1.21834	1.4616
28	2013	4	0	0	Sub-surface banded	No	47	4	1132.12	47.2509	0.622587	46.9688	0.760178	61.7866
238	2013	5	0	0	Sub-surface banded	No	47	4	1132.12	47.6273	0.631114	47.2308	1.08648	43.4715	20.8395	66.6068	12.5538	0.694796	1.07357	1.57627
358	2013	6	0	0	Sub-surface banded	No	47	4	1132.12	51.0265	0.708816	46.2209	0.908626	50.869	22.9954	64.4503	12.5543	0.676484	1.10725	1.60954
27	2013	4	0	0	Sub-surface banded	No	75	5	1829.47	44.9983	0.592906	46.7125	1.12692	41.4516
237	2013	5	0	0	Sub-surface banded	No	75	5	1829.47	46.2838	0.613312	47.2847	1.14821	41.1813	20.3315	67.0073	12.6611	0.677862	1.08003	1.58974
357	2013	6	0	0	Sub-surface banded	No	75	5	1829.47	47.9127	0.665562	47.1723	1.47439	31.9944	23.4973	64.4239	12.0788	0.69125	1.1068	1.54858
26	2013	4	0	0	Sub-surface banded	No	105	6	2524.49	34.9664	0.460724	46.2074	1.15595	39.9736
236	2013	5	0	0	Sub-surface banded	No	105	6	2524.49	32.5005	0.430668	46.5019	1.29517	35.9041	10.981	73.6277	15.3913	0.366113	1.18674	1.93254
356	2013	6	0	0	Sub-surface banded	No	105	6	2524.49	37.7179	0.523945	48.1835	1.64537	29.2843	21.6422	65.8505	12.5073	0.636675	1.1313	1.60352
20	2013	4	0.25	0.25	Sub-surface banded	No	0	1	14.6511	73.1316	1	45.4594	1.63842	27.7458
230	2013	5	0.25	0.25	Sub-surface banded	No	0	1	14.6511	79.564	1	46.0396	2.09025	22.0259	42.5098	50.3241	7.16614	1	1	1
350	2013	6	0.25	0.25	Sub-surface banded	No	0	1	14.6511	79.9374	1	45.4576	1.61973	28.065	42.9727	49.9909	7.03649	1	1	1
24	2013	4	0.25	0.25	Sub-surface banded	No	11	2	253.182	62.215	0.850727	46.2285	1.33146	34.7201
234	2013	5	0.25	0.25	Sub-surface banded	No	11	2	253.182	61.4605	0.772466	46.5455	1.55662	29.9017	29.6972	61.3577	8.94509	0.698598	1.21925	1.24824
349	2013	6	0.25	0.25	Sub-surface banded	No	11	2	253.182	65.595	0.820579	45.7657	1.44882	31.5883	29.9046	60.9902	9.10525	0.695898	1.22003	1.29401
19	2013	4	0.25	0.25	Sub-surface banded	No	25	3	574.395	49.7319	0.680034	46.4836	1.17274	39.6368
233	2013	5	0.25	0.25	Sub-surface banded	No	25	3	574.395	52.243	0.656616	46.873	1.19533	39.2133	19.1302	68.7498	12.12	0.450019	1.36614	1.69128
21	2013	4	0.25	0.25	Sub-surface banded	No	47	4	1146.03	39.5539	0.540859	47.3258	1.19642	39.5561
232	2013	5	0.25	0.25	Sub-surface banded	No	47	4	1146.03	40.9405	0.514561	47.3792	1.48202	31.9693	20.6558	66.6886	12.6556	0.485906	1.32518	1.76603
351	2013	6	0.25	0.25	Sub-surface banded	No	47	4	1146.03	37.2689	0.466226	45.8361	1.53216	29.916	22.699	64.8582	12.4428	0.52822	1.2974	1.76833
22	2013	4	0.25	0.25	Sub-surface banded	No	75	5	1837.05	39.8722	0.545212	47.2353	1.47277	32.0724
229	2013	5	0.25	0.25	Sub-surface banded	No	75	5	1837.05	43.7637	0.550044	46.9205	1.61891	28.9828	18.9542	66.9371	14.1087	0.445878	1.33012	1.9688
352	2013	6	0.25	0.25	Sub-surface banded	No	75	5	1837.05	38.2121	0.478026	46.345	1.89394	24.4702	24.8744	61.5834	13.5422	0.578841	1.23189	1.92457
23	2013	4	0.25	0.25	Sub-surface banded	No	105	6	2517.3	30.2562	0.413722	47.0512	1.76444	26.6664
231	2013	5	0.25	0.25	Sub-surface banded	No	105	6	2517.3	28.0426	0.352453	48.7647	1.92453	25.3386	15.4239	69.2566	15.3195
353	2013	6	0.25	0.25	Sub-surface banded	No	105	6	2517.3	26.9959	0.337713	49.9552	1.81846	27.4712	20.5454	65.4088	14.0458	0.478105	1.30841	1.99614
15	2013	4	0.5	0.5	Sub-surface banded	No	0	1	14.6511	72.6096	1	45.5875	2.89649	15.7389	52.4828	43.4285	4.0887	1	1	1
225	2013	5	0.5	0.5	Sub-surface banded	No	0	1	14.6511	73.6469	1	46.0273	2.97868	15.4522	49.1683	44.3537	6.47797	1	1	1
345	2013	6	0.5	0.5	Sub-surface banded	No	0	1	14.6511	75.5519	1	45.3572	2.21403	20.4862	45.1189	47.8616	7.01958	1	1	1
18	2013	4	0.5	0.5	Sub-surface banded	No	11	2	253.182	58.2263	0.80191	46.5587	2.11239	22.0407	31.6438	62.7637	5.59246	0.602937	1.44522	1.36778
228	2013	5	0.5	0.5	Sub-surface banded	No	11	2	253.182	57.1338	0.77578	46.9849	2.02711	23.1783	30.6153	60.3206	9.06403	0.622664	1.35999	1.39921
348	2013	6	0.5	0.5	Sub-surface banded	No	11	2	253.182	59.9674	0.793725	46.4494	2.01675	23.0318	31.811	59.1861	9.00288	0.70505	1.23661	1.28254
17	2013	4	0.5	0.5	Sub-surface banded	No	25	3	574.395	40.989	0.564512	46.4613	1.70685	27.2205	22.0545	69.6323	8.31318	0.420223	1.60338	2.03321
227	2013	5	0.5	0.5	Sub-surface banded	No	25	3	574.395	46.4037	0.630083	47.3087	1.99894	23.6669	26.5472	61.7637	11.6891	0.539926	1.39253	1.80444
347	2013	6	0.5	0.5	Sub-surface banded	No	25	3	574.395	37.6517	0.498356	46.6905	1.68321	27.739	23.3337	64.0432	12.6231	0.517161	1.33809	1.79827
14	2013	4	0.5	0.5	Sub-surface banded	No	47	4	1146.03	33.5392	0.461912	47.2664	1.56639	30.1753	22.1362	67.6961	10.1677	0.42178	1.55879	2.48679
226	2013	5	0.5	0.5	Sub-surface banded	No	47	4	1146.03	38.104	0.517388	47.7275	1.98164	24.0848	23.7679	62.4938	13.7383	0.483398	1.40899	2.12077
344	2013	6	0.5	0.5	Sub-surface banded	No	47	4	1146.03	35.4675	0.469446	47.3896	2.01984	23.462	21.6935	64.7089	13.5976	0.480808	1.352	1.9371
16	2013	4	0.5	0.5	Sub-surface banded	No	75	5	1837.05	32.5682	0.448539	47.8917	1.90091	25.1941	26.1446	61.4183	12.4371	0.498156	1.41424	3.04182
224	2013	5	0.5	0.5	Sub-surface banded	No	75	5	1837.05	34.3907	0.466967	48.9268	2.03007	24.1011	22.9753	64.066	12.9587	0.467279	1.44443	2.00043
346	2013	6	0.5	0.5	Sub-surface banded	No	75	5	1837.05	38.1768	0.505305	46.9552	2.30735	20.3503
13	2013	4	0.5	0.5	Sub-surface banded	No	105	6	2517.3	21.8871	0.301435	49.7535	2.16234	23.0091	23.9663	62.8941	13.1396	0.45665	1.44822	3.21364
223	2013	5	0.5	0.5	Sub-surface banded	No	105	6	2517.3	22.792	0.309476	49.3438	2.18126	22.6217	21.9991	63.5006	14.5002	0.447425	1.43169	2.23839
343	2013	6	0.5	0.5	Sub-surface banded	No	105	6	2517.3	24.0967	0.318943	48.9531	2.25274	21.7305
10	2013	4	0.75	0.75	Sub-surface banded	No	0	1	14.6511	70.484	1	45.368	4.16318	10.8974	61.9332	34.1934	3.87336	1	1	1
220	2013	5	0.75	0.75	Sub-surface banded	No	0	1	14.6511	78.3941	1	46.7111	3.2141	14.5332	52.298	41.3493	6.35274	1	1	1
340	2013	6	0.75	0.75	Sub-surface banded	No	0	1	14.6511	77.4506	1	45.9677	3.94463	11.6532	55.8698	37.655	6.47526	1	1	1
12	2013	4	0.75	0.75	Sub-surface banded	No	11	2	253.182	53.3038	0.756254	46.4426	3.27395	14.1855	41.5386	52.5559	5.90548	0.6707	1.53702	1.52464
222	2013	5	0.75	0.75	Sub-surface banded	No	11	2	253.182	58.2591	0.743157	46.6425	3.04013	15.3423	41.8337	50.1215	8.0448	0.79991	1.21215	1.26635
337	2013	6	0.75	0.75	Sub-surface banded	No	11	2	253.182	47.307	0.610802	46.4548	3.2262	14.3993	43.6748	48.6062	7.71903	0.781724	1.29083	1.19208
11	2013	4	0.75	0.75	Sub-surface banded	No	25	3	574.395	30.681	0.43529	47.8622	2.84225	16.8395	28.5981	62.0676	9.33427	0.461757	1.81519	2.40986
221	2013	5	0.75	0.75	Sub-surface banded	No	25	3	574.395	40.3868	0.515177	47.8877	2.23443	21.4317	30.1776	58.0764	11.746	0.577031	1.40453	1.84897
338	2013	6	0.75	0.75	Sub-surface banded	No	25	3	574.395	36.8658	0.475991	47.5771	2.7342	17.4007	35.2865	54.2134	10.5001	0.631584	1.43974	1.62157
9	2013	4	0.75	0.75	Sub-surface banded	No	47	4	1146.03	24.7022	0.350465	47.4112	3.17895	14.9141
219	2013	5	0.75	0.75	Sub-surface banded	No	47	4	1146.03	24.9576	0.318361	48.2046	2.96805	16.2412	29.9882	57.209	12.8028	0.57341	1.38355	2.01533
342	2013	6	0.75	0.75	Sub-surface banded	No	47	4	1146.03	31.6672	0.40887	47.0999	2.75086	17.1219	34.8715	53.0823	12.0462	0.624157	1.4097	1.86035
8	2013	4	0.75	0.75	Sub-surface banded	No	75	5	1837.05	22.1385	0.314093	51.4672	2.78143	18.5038
217	2013	5	0.75	0.75	Sub-surface banded	No	75	5	1837.05	22.9978	0.293361	48.7239	2.91944	16.6895	26.6651	59.6589	13.676	0.509868	1.4428	2.15277
339	2013	6	0.75	0.75	Sub-surface banded	No	75	5	1837.05	24.4544	0.315742	48.5712	3.52478	13.78	34.8176	54.029	11.1534	0.623192	1.43484	1.72247
7	2013	4	0.75	0.75	Sub-surface banded	No	105	6	2517.3	18.1539	0.25756	49.9346	3.05434	16.3487
218	2013	5	0.75	0.75	Sub-surface banded	No	105	6	2517.3	15.9276	0.203174	47.7636	2.99626	15.9411
341	2013	6	0.75	0.75	Sub-surface banded	No	105	6	2517.3	18.2952	0.236218	49.9679	3.3614	14.8652
5	2013	4	1	1	Sub-surface banded	No	0	1	15.0652	60.5446	1	46.353	5.22922	8.86422	61.1905	34.786	4.0235	1	1	1
215	2013	5	1	1	Sub-surface banded	No	0	1	15.0652	61.5838	1	46.3779	5.28555	8.77446	60.5593	33.5273	5.91335	1	1	1
335	2013	6	1	1	Sub-surface banded	No	0	1	15.0652	78.6859	1	44.3245	4.6523	9.52743	61.6743	31.5103	6.81544	1	1	1
6	2013	4	1	1	Sub-surface banded	No	11	2	272.165	47.5785	0.785841	46.1873	5.11881	9.02304	52.34	41.906	5.75408	0.855361	1.20468	1.43012
216	2013	5	1	1	Sub-surface banded	No	11	2	272.165	43.4999	0.706353	47.1037	4.13744	11.3847	45.5942	46.7733	7.63245	0.752885	1.39508	1.29072
336	2013	6	1	1	Sub-surface banded	No	11	2	272.165	42.312	0.537732	47.4254	3.92785	12.0741	44.768	46.3681	8.86395	0.725877	1.47152	1.30057
4	2013	4	1	1	Sub-surface banded	No	25	3	623.71	22.5515	0.372477	48.2649	4.06211	11.8817	34.128	57.6182	8.25386	0.557734	1.65636	2.05141
214	2013	5	1	1	Sub-surface banded	No	25	3	623.71	24.1571	0.392264	49.0105	4.02128	12.1878	37.3658	51.5054	11.1288	0.617012	1.53622	1.88197
334	2013	6	1	1	Sub-surface banded	No	25	3	623.71	26.3497	0.334872	48.7401	4.10629	11.8696
3	2013	4	1	1	Sub-surface banded	No	47	4	1216.81	16.0294	0.264754	50.4501	4.14329	12.1763
213	2013	5	1	1	Sub-surface banded	No	47	4	1216.81	18.3717	0.29832	49.5439	4.00198	12.3799
333	2013	6	1	1	Sub-surface banded	No	47	4	1216.81	15.9667	0.202916	49.4201	4.00447	12.3412
2	2013	4	1	1	Sub-surface banded	No	75	5	1909.76	13.6011	0.224646	47.1897	4.00779	11.7745
212	2013	5	1	1	Sub-surface banded	No	75	5	1909.76	17.8967	0.290607	50.4347	3.434	14.6869
332	2013	6	1	1	Sub-surface banded	No	75	5	1909.76	35.9659	0.457082	46.9363	3.0303	15.489
1	2013	4	1	1	Sub-surface banded	No	105	6	2591.58	10.5054	0.173514	45.2724	4.00375	11.3075	26.2954	60.3232	13.3813	0.429731	1.73412	3.3258
211	2013	5	1	1	Sub-surface banded	No	105	6	2591.58	10.4944	0.170408	42.8461	3.46164	12.3774
331	2013	6	1	1	Sub-surface banded	No	105	6	2591.58	20.2241	0.257023	53.3941	3.18382	16.7704

## Sheet: Data_dictionary
	Key_variable	Definition
	bag_id	Litter bag identification number
	year	Experimental year (2012 or 2013)
	rep	Replication (1-3)
	target_vetch_prop	Targeted vetch proportion in the litter bag (1, 0.75, 0.50, 0.25, 0)
	actual_vetch_prop	Acutal vetch proportion in the litter bag
	ppl_appl	Pelletized poultry litter application method (No, Sub-surface banded at side dressing, Broadcast)
	ppl_bag	Whether or not poultry litter consitute a part of the litterbag contents
	DAI	Days after litterbag installation.
	t	Litterbag pick-up time
	DDD	Decomposition degree days calculated at base temperature of 0 C.
	final_ash_free_residue_wt_g	Final ash-free dry weights of litterbag contents at each pick-up date in grams
	prop_mass_rem	Proportion of litter mass remaining at each pick-up date (0-1).
	final_pct_c	Litter C concentrations at each pick-up date
	final_pct_n	Litter N concentrations at each pick-up date
	final_c_n_ratio	Final C:N ratio of litters at each pick-up date.
	norm_pct_carbohydrate	Normalized percent carbohydrate in residue samples.
	norm_pct_holocellulose	Normalized percent holo-cellulose in residue samples.
	norm_pct_lignin	Normalized percent lignin in residue samples.
	rel_carbohydrate	Relative proportions of initial carbohydrate concentrations at time, t
	rel_holocellulose	Relative proportions of initial holo-cellulose concentrations at time, t
	rel_lignin	Relative proportions of initial lignin concentrations at time, t
